# Supplementary material for: Effect of Different Dietary Patterns on Cardiometabolic Risk Factors: An Umbrella Review of Systematic Reviews and Meta-Analyses
Source: Nutrients. 2024 Nov 13;16(22):3873. doi: 10.3390/nu16223873 (PMC11597261; doi:10.3390/nu16223873)
Supplement: Supplementary file 1 [file nutrients-16-03873-s001.zip]

Archive with 1 entries (1 files):
- nutrients-3221939-supplementary.pdf
